# Supplementary material for: Population responses of common ravens to reintroduced gray wolves
Source: Ecol Evol. 2018 Oct 30;8(22):11158–68. doi: 10.1002/ece3.4583 (PMC6262918; doi:10.1002/ece3.4583)
Supplement: Supplementary file 2 [file ECE3-8-11158-s002.xlsx]

## Sheet: Raven Abundance Model Variables
							Ravens In Wolf Areas			Ravens in Human Areas
Year	Snowpack_Ave_cm	Snowfall_Ave_cm	Temp_C	Biomass	Wolf Packs	Wolves	Wolf Kills	Along Roads	Total	Bison Carcasses	Human Areas	Total
2009	7.366	25.91	-0.28	426.14	9	49	127	48	175	1	61	62
2010	0.254	7.87	0.83	232.57	7	33	32	37	69	1	49	50
2011	32.512	18.8	-0.22	565.58	7	41	30	37	67	194	101	295
2012	12.7	23.37	2	292.89	6	49.5	77	78	155	29	88	117
2013	8.89	23.11	-0.94	156.08	5	24.5	14	76	90	195	34	229
2014	15.24	50.04	1.83	259.18	5	27	48	53	101	165	12	177
2015	0.508	12.19	2.89	154.06	4	36	77	50	127	2	40	42
2016	0.889	16.76	0.96	180.95	5	35	12	54	66	18	47	65
2017	6.604	13.72	3.06	177.86	4	30.5	66	55	121	7	20	27

## Sheet: Prediction Model Variables
Year	Snowpack_Ave_cm	Biomass
1986	0.1524	0
1987	2.0574	0
1988	1.3208	0
1989	15.24	0
1990	6.8834	0
1991	3.3528	0
1992	0.254	0
1993	17.8562	0
1994	3.5306	0
1995	5.8928	0
1996	14.0208	230.4
1997	6.6294	310.81
1998	21.6408	219
1999	12.7	280.14
2000	3.3528	224.24
2001	4.9022	323.25
2002	18.4404	373.65
2003	8.0264	465.63
2004	5.334	408.03
2005	2.2098	365
2006	1.5748	532.99
2007	4.5974	431.87
2008	23.5204	582.86
2009	7.366	426.14
2010	0.254	232.57
2011	32.512	565.58
2012	12.7	292.89
2013	8.89	156.08
2014	15.24	259.18
2015	0.508	154.06
2016	0.889	180.95
2017	6.604	177.86
